# Supplementary material for: Endoplasmic Reticulum Stress Promotes iNOS/NO and Influences Inflammation in the Development of Doxorubicin-Induced Cardiomyopathy
Source: Antioxidants (Basel). 2021 Nov 26;10(12):1897. doi: 10.3390/antiox10121897 (PMC8750247; doi:10.3390/antiox10121897)
Supplement: Supplementary file 1 [file antioxidants-10-01897-s001.zip]

Archive with 1 entries (1 files):
- antioxidants-1448983-supplementary.pdf
